# Supplementary material for: Effect of breast milk with or without bacteria on infant gut microbiota
Source: BMC Pregnancy Childbirth. 2022 Jul 26;22:595. doi: 10.1186/s12884-022-04930-6 (PMC9317457; doi:10.1186/s12884-022-04930-6)
Supplement: Supplementary file 1 — Additional file 1: Table S1. Relative abundance of human milk microbiota. Table S2. The relative abundance of the top 20 abundances at the genus level of the 5 groups. [file 12884_2022_4930_MOESM1_ESM.xlsx]

## Sheet: S1
Table S1 Relative abundance of human milk microbiota
Taxonomy	HM2	HM4	HM7	HM10	HM12	HM13	HM15	HM16	HM17	HM19	HM20
Bifidobacterium	4.27954e-05	4.27954e-05	4.27954e-05	0	0.000192579	0.000534942	0.000684726	0.000727522	0.000727522	0.000320965	0.000620533
Bacillus	0.0280738	0.0303419	0.749989	0	6.41931e-05	0.000299568	0.000256772	0.00149784	0.000320965	0.00104849	0
Staphylococcus	0.102666	0.0409766	0.0279454	0.702315	0.0368896	0.154491	0.0897633	0.243549	0.164013	0.624278	0.0408054
Escherichia-Shigella	0.000855908	0.00447212	8.55908e-05	0	0.00213977	0.000106988	0.000256772	0.00111268	0.00329525	0.00241794	0.00134805
Streptococcus	0.357149	0.483652	0.0921171	0.0210339	0.284761	0.628515	0.317777	0.135212	0.317135	0.131467	0.544443
Faecalibacterium	0.000149784	0	0	0	0	0	0	0	4.27954e-05	0	0
Bacteroides	0.000171182	0.000663329	0.00134805	0	0.00224676	0.00134805	0.000855908	0.00130526	0.00192579	0.000363761	0.00361621
Enterococcus	0.000663329	0.000342363	0	0	6.41931e-05	0	0	0	0.000941499	0.000577738	0
Clostridium_sensu_stricto_1	0.00201138	0.000984294	0.000684726	0.0118115	0.00363761	0.00361621	0.00534942	0.0470107	0.0136945	0.00843069	0.0235375
Acinetobacter	0.0366971	0.00457911	0.0507767	0.0200282	0.290773	0.0150426	0.00487868	0.0158985	0.0162409	0.00855908	0.00699705
Dialister	0	0	0	0	0	0	0	0	0	0	0
Collinsella	0	0	0	0	0	0	0	0	0	0	0
Klebsiella	0.000513545	0.000470749	0.00209697	0	2.13977e-05	0	0	0	0.00109128	0.00100569	6.41931e-05
Rothia	0.00716823	0.120319	0.00573458	0.00733941	0.00526383	0.0135019	0.22658	0.0251423	0.0124535	0.0216331	0.150319
Gemella	0.00494287	8.55908e-05	0	0	0.221937	0.0151496	0.207108	0.022061	0.11482	0.0251637	0.0113836
Veillonella	4.27954e-05	6.41931e-05	0	0	0.000406556	0	2.13977e-05	0	0.000727522	4.27954e-05	2.13977e-05
Lactobacillus	0.0117473	0.157423	0.00952198	0.00235375	0.00633372	0.0340009	0.00659049	0.00498566	0.00977875	0.0208842	0.0083665
Parabacteroides	0.000149784	0	0.000106988	0	0.00301708	0.00192579	0.00102709	0.00220396	0.00254633	0.000492147	0.00357342
Blautia	4.27954e-05	0.000599136	0	0	0.000406556	0.000149784	0.000192579	8.55908e-05	0.000106988	0.00179741	0.000449352
Megasphaera	0	0	0	0	0	0	0	0	0	0	0
Ruminococcus	0.000663329	0.000299568	0.000513545	0	0.00113408	0.000513545	0.000748919	0.00106988	0.0018616	0.000962896	0.00196859
Subdoligranulum	0	0	0	0	0	0.000235375	0	0	0	2.13977e-05	0
Pantoea	0.00136945	0.00982154	0.000620533	0.00400137	0.000299568	0.000663329	0.00027817	0.000620533	0.00233235	0.00194719	0.00316686
Prevotellaceae_NK3B31_group	0.000106988	4.27954e-05	0	0	0.00027817	0.00027817	0	0.000192579	0.000256772	6.41931e-05	0.000213977
Anaerostipes	0	0	0	0	0	0	0	0	0	0	0
Prevotella	0.000706124	0.000342363	0.000235375	0	0.000877306	0.00126246	0.00083451	0.00158343	0.00111268	0.000171182	0.00258912
Agathobacter	0	0	0	0	0	0	0	0	0	0	0
[Eubacterium]_eligens_group	0	0	0	0	0	0	0	0	0	0	0
Haemophilus	0.00139085	0	0	0	0.00385159	0.000813113	0.000941499	0.00222536	0.0659049	0.00228955	0.000962896
[Ruminococcus]_torques_group	6.41931e-05	0	4.27954e-05	0	0	6.41931e-05	0	2.13977e-05	0	8.55908e-05	0
Erysipelatoclostridium	0	0.000149784	6.41931e-05	2.13977e-05	0.000171182	0.000920101	0.00027817	0.00027817	0.000149784	0.00083451	0.000663329
Erysipelotrichaceae_UCG-003	0	4.27954e-05	0	0	0	0	0	0	0	0	0
Alistipes	4.27954e-05	0	0	8.55908e-05	6.41931e-05	0.000513545	0.000385159	0.00104849	0.000363761	6.41931e-05	0.000299568
UCG-002	0	0	0	0	0	0	0	0	0	0	0
Roseburia	8.55908e-05	0	2.13977e-05	0	8.55908e-05	4.27954e-05	2.13977e-05	4.27954e-05	0.000149784	0	4.27954e-05
Christensenellaceae_R-7_group	0	0	0	0.0125177	0.000748919	0.000577738	0.000727522	0.00868747	0.000962896	0.000748919	0.00254633
Fusicatenibacter	0	0	0	0	0	0	0	0	0	0	0
Trichococcus	0	0	0	0.0381093	0.000641931	0.00083451	0.00109128	0.0133308	0.00121967	0.00147644	0.00825951
NK4A214_group	8.55908e-05	0.000128386	4.27954e-05	0.00338084	6.41931e-05	0.000149784	0.000256772	0.000213977	0.000192579	6.41931e-05	0.000299568
Serratia	0.0027603	0.0371464	0.00549921	0.00584157	0.00175461	0.00286729	0.00154063	0.0065049	0.00316686	0.00395857	0.0140369
Romboutsia	0.00132666	0.000171182	0.00201138	0.00421535	0.00421535	0.00449352	0.00607695	0.0360765	0.00984294	0.00455771	0.0104635
Fusobacterium	0.000213977	0	0.000406556	0	0	0	0	0	0	0	0
Proteiniphilum	0	0	0	0.00721102	0.000941499	0.00147644	0.000577738	0.0334874	0.00109128	0.000213977	0.00299568
Paraprevotella	8.55908e-05	0	0.000106988	0	0.000320965	0.00104849	0.00027817	0.000235375	0.000406556	8.55908e-05	0.000941499
Lachnospira	2.13977e-05	0	0	0	0	0	0	0	4.27954e-05	0	0
Megamonas	0	0	0	0	0	0	0	0	0	0	0
Thermoanaerobacterium	0.00851628	0.00920101	8.55908e-05	0	0	4.27954e-05	2.13977e-05	8.55908e-05	0.0291437	0.0323319	4.27954e-05
unidentified_Ruminococcaceae	0	0	0	0	0	0	0	0	0	0	0
Hydrogenophaga	0	0	0	0.0267257	0.000877306	0.000855908	0.00115548	0.0258484	0.00192579	0.00134805	0.00800274
Corynebacterium	0.00447212	0.0074036	0.00376599	0.00173321	0.00154063	0.00530663	0.00419395	0.0267257	0.00286729	0.00295288	0.0037232
Lachnospiraceae_NK4A136_group	0.0018402	0.00027817	0.000941499	0.000342363	0.00350922	0.00156203	0.00213977	0.00209697	0.00656909	0.00100569	0.00119827
unidentified_Chloroplast	0.000171182	0.00121967	0.000235375	0	2.13977e-05	0.000406556	4.27954e-05	0.000406556	0.000213977	4.27954e-05	0
[Ruminococcus]_gnavus_group	0	0	6.41931e-05	6.41931e-05	2.13977e-05	6.41931e-05	0.000106988	6.41931e-05	8.55908e-05	0	6.41931e-05
Granulosicoccus	0	0	0	0	0	0	0	0	0	0	0
Phascolarctobacterium	0	0	0	0	0	0	0	0	0	0	0
Finegoldia	0	0	0	0	0	0	0	0	0	0	0
Intestinimonas	0.000128386	0	0	0	0	0	8.55908e-05	4.27954e-05	0.000213977	4.27954e-05	2.13977e-05
Cedecea	0.000363761	0.000299568	0.000577738	0.00121967	0.000149784	0.000128386	8.55908e-05	0.00055634	0.000620533	0.000406556	0.000620533
Tuzzerella	2.13977e-05	0	0.000149784	0.00126246	0.00132666	0.00121967	0.00147644	0.0211409	0.00299568	0.00271751	0.0143365
Moraxella	0	0	0	0	0.00100569	0.0018188	0.00273891	0.020606	0.00111268	0.000791715	0.000385159
[Eubacterium]_hallii_group	0	0	0	0	0	0	0	0	0	0	0
Enhydrobacter	0.0183378	0.00547781	0.000492147	0	0.000684726	0.000770317	0.00113408	0.0018402	0.00198999	0.000877306	0.000684726
Fastidiosipila	0	0	0	0.0092652	0.00106988	0.000962896	0.00117687	0.0181452	0.00218257	0.00160483	0.00783156
Dorea	0	0	0	0	0	0	0	0	0	0	0
unidentified_Lachnospiraceae	0	4.27954e-05	0.000128386	0.0180597	0.000534942	0.00055634	0.000427954	0.00175461	0.000898703	0.000898703	0.0106347
Alloprevotella	0	0	0	0	0.000213977	0.000492147	0.000385159	0.000385159	0.000149784	0	8.55908e-05
Monoglobus	0	0	0	0.00154063	0.00027817	0.000106988	0.000171182	0.00256772	0.000427954	4.27954e-05	8.55908e-05
Lachnoclostridium	0	6.41931e-05	0	0.000171182	0.000256772	0.000171182	0.000171182	0.000363761	0.000534942	0.000363761	0.00220396
Akkermansia	0.00220396	0.000192579	0.00102709	0	0.00843069	0.0121539	0.00438653	0.00359481	0.00909402	0.000363761	0.00320965
Holdemanella	0	0	0	0	0	0	0	0	0	0	0
Intestinibacter	0	0	0	0.00083451	0.000192579	4.27954e-05	0.000106988	0.00139085	0.000149784	4.27954e-05	0.000770317
DMER64	0	0	0	0.00712543	0.000641931	0.00055634	0.000192579	0.0135661	0.000406556	6.41931e-05	0.000898703
Pseudomonas	0.00348782	0.00331664	2.13977e-05	0	6.41931e-05	2.13977e-05	0.000106988	0.000106988	0.0126032	0.00577738	0.000727522
Desulfovibrio	0	0	0.000106988	0.000106988	0.000620533	0.000534942	0.000385159	0.00154063	0.000256772	0.000363761	0.00027817
Schleiferia	0	0	0	0	0	0	0	0	0	0	0
Advenella	0	0	0	0	0.000470749	0.000299568	0.000406556	0.0110626	0.000663329	0.000620533	0.000684726
Barnesiella	0	0	0	0	0	0	0	0	0	0	0
Sedimentibacter	0	0	0	0.00487868	0.000406556	0.000363761	0.000385159	0.0108058	0.000663329	0.000599136	0.00173321
Turicibacter	0.00145504	8.55908e-05	0.00329525	0.00164762	0.00233235	0.00438653	0.00472889	0.010763	0.00575598	0.00203278	0.00387298
Flavonifractor	0	0	0	0	0	0	0	0	2.13977e-05	4.27954e-05	4.27954e-05
UBA1819	0	0	0	0	2.13977e-05	6.41931e-05	4.27954e-05	4.27954e-05	8.55908e-05	2.13977e-05	4.27954e-05
Coprococcus	0	0	0	0	0	0	0	0	0	0	0
Desulfotomaculum	0	0	0	0	0	0	0	0	0	0	0
Thiothrix	0	0	0	0	0	0	0	2.13977e-05	0	0	0
Synechococcus_CC9902	0	0	0	0	0	0	0	0	0	0	0
Fermentimonas	0	0	0	0.00224676	0.000406556	0.000706124	0.000256772	0.00881585	0.000492147	6.41931e-05	0.00316686
Tumebacillus	0.000663329	0.0027817	0	0	0	4.27954e-05	0	0	0.0018616	0.00879445	0
Sellimonas	0	0	0	0	0	0	0	0	0	0	0
Sva0996_marine_group	0	0	0	0	0	0	0	0	0	0	0
unidentified_Nitrospiraceae	0	0	0	0	0	0	0	0	0	0	0
[Eubacterium]_ventriosum_group	0	0	0	0	0	0	2.13977e-05	0	0	0	6.41931e-05
Halomonas	0	0	0	0	0	0	0	0	0	0	0
Parasutterella	0.000256772	2.13977e-05	0.000149784	0	0.000641931	0.00143365	0.0036804	0.00119827	0.00147644	0.000320965	0.0028245
Clostridium_sensu_stricto_12	0.00218257	0.000641931	0	0	0	2.13977e-05	0	2.13977e-05	0.00680447	0.00250353	0
Thauera	0	0	0	0	0	0	0	6.41931e-05	6.41931e-05	0	0
Methanobrevibacter	0	0	0	0	0	0	0	0.000235375	0	0	0
Butyricicoccus	0	0.000128386	0	0.000149784	4.27954e-05	4.27954e-05	0.000128386	0.00055634	2.13977e-05	0.000641931	2.13977e-05
unidentified_Bacteria	0	0	0	0.000984294	0.000235375	0.000256772	0.000363761	0.00588437	0.000513545	0.000470749	0.00213977
Ascidiaceihabitans	0	0	0	0	0	0	0	0	0	0	0
Halioglobus	0	0	0	0	0	0	0	0	0	0	0
Lentilitoribacter	0	0	0	0	0	0	0	0	0	0	0
Oscillibacter	6.41931e-05	0	0	0	0.000171182	8.55908e-05	0.000406556	0.00027817	0.000363761	0.000128386	0.00198999
Clade_Ia	0	0	0	0	0	0	0	0	0	0	0
Petrimonas	0	0	0	0	0.000149784	0.000106988	6.41931e-05	0.00530663	0.000106988	0	0.000192579
[Eubacterium]_siraeum_group	0	0	4.27954e-05	0	0	0	0	0	0	0	2.13977e-05
Catenibacterium	0	0	0	0	0	0	0	0	0	0	0
Brevundimonas	0.000470749	0.00498566	0.00134805	0.000877306	0.000106988	0.000599136	0.000406556	0.000385159	0.00055634	0.000748919	0.00136945
Lactococcus	0.00241794	0.00115548	0.000534942	0.000149784	6.41931e-05	0.000128386	0	0.00119827	0.00494287	0.00293148	6.41931e-05
Deinococcus	0.00111268	0.000235375	0.00479308	0	0	0.000106988	0	0	0.000149784	2.13977e-05	0
[Eubacterium]_ruminantium_group	0	0	0	0	0	0	0	0	2.13977e-05	0	0
Sphaerotilus	0	0	0	0	0	0	0	0	0	0	0
unidentified_Anaerolineaceae	0	0	0	0.00284589	0.000235375	0.000192579	0.000149784	0.00438653	0.000149784	0.000256772	0.00147644
unidentified_Mitochondria	0.000106988	0.00436513	0.000106988	0	4.27954e-05	0.000320965	2.13977e-05	0	0	0.000213977	0
Paludibacter	0	0	0	0	6.41931e-05	0.000106988	4.27954e-05	4.27954e-05	6.41931e-05	0	0.00100569
Atopobium	0	0	0	0	0	0	0	0	0	0	0
Proteiniclasticum	0	0	2.13977e-05	0	0.000320965	0.000106988	0.000256772	0.00417255	0.000342363	0.000256772	0.00113408
[Ruminococcus]_gauvreauii_group	0	0	0	0	0	0	2.13977e-05	0	0	0	0
Rhodobacter	0	0	0	0	0	0	0	0.000599136	0	0	0
Dubosiella	0.000385159	0	8.55908e-05	0.00254633	0.00111268	0.00164762	0.00404416	0.0027817	0.00179741	0.000492147	0.000962896
CAG-56	0	0	0	0	0	0	0	0	0	0	0
Allisonella	0	0	0	0	0	0	0	0	0	0	0
Yoonia-Loktanella	0	0	0	0	0	0	0	0	0	0	0
Hungatella	0	0	0	0	0	0	0	0	0	0	0
Bilophila	0	0	0	0	0.000128386	0	0.000106988	4.27954e-05	4.27954e-05	2.13977e-05	4.27954e-05
Desulfomicrobium	0	0	0	0	0	4.27954e-05	6.41931e-05	0.000256772	0	6.41931e-05	0
Marinomonas	0	8.55908e-05	0	0	0	0	0	0	0	0	0
Alishewanella	0.000256772	0.00363761	6.41931e-05	0	0	0	0	0	0	0.000192579	0
Sphingomonas	2.13977e-05	6.41931e-05	0.000149784	0	0.000406556	0.000171182	0.00027817	0.000171182	0.000171182	0.000213977	0.000898703
[Eubacterium]_xylanophilum_group	6.41931e-05	0	0	6.41931e-05	8.55908e-05	0.000192579	8.55908e-05	0.000213977	0.000342363	6.41931e-05	8.55908e-05
Lachnospiraceae_UCG-010	0	0	0	0	0	0	0	0	0	0	0
OM60(NOR5)_clade	0	0	0	0	0	0	0	0	0	0	0
[Clostridium]_innocuum_group	0	0	0	0	2.13977e-05	0	0	0	2.13977e-05	6.41931e-05	8.55908e-05
Faecalitalea	0	0	0	0	0	0	0	0	8.55908e-05	0	0
Cobetia	0.000192579	0.00316686	6.41931e-05	0	4.27954e-05	0	0	0	0	0.000192579	0
Candidatus_Puniceispirillum	0	0	0	0	0	0	0	0	0	0	0
Acidaminococcus	0	0	0	0	0	0	0	0	0	0	0
Aquabacterium	8.55908e-05	0.00308127	8.55908e-05	0	0.000106988	0	4.27954e-05	0.000342363	0.000106988	0.000256772	0.000406556
unidentified_SAR116_clade	0	0	0	0	0	0	0	0	0	0	0
Roseobacter	0	0	0	0	0	0	0	0	0	0	0
Erysipelothrix	0	0	0	0	0	0	2.13977e-05	6.41931e-05	2.13977e-05	0	4.27954e-05
Trichlorobacter	0	0	0	0	0	0	0	0	0	0	0
Ralstonia	8.55908e-05	2.13977e-05	0.000620533	0	0	0	0.00293148	6.41931e-05	0	0	0
Lentimicrobium	0	0	0	0.000727522	8.55908e-05	0.000171182	0.000192579	0.00291009	0.000320965	8.55908e-05	0.000492147
Peptococcus	0	0	4.27954e-05	0	2.13977e-05	4.27954e-05	6.41931e-05	0	8.55908e-05	4.27954e-05	0
Prevotellaceae_Ga6A1_group	6.41931e-05	0	0	0	2.13977e-05	2.13977e-05	0	0	4.27954e-05	6.41931e-05	0.000149784
TM7x	0	0	0	0	0	0	0	0	0	0	0
Melittangium	0	0	0	0	0	0	0	0	0	0	0
Lysobacter	0	0	0	0.00175461	0.000128386	0.000128386	0.000171182	0.00267471	0.000620533	0.000320965	0.000534942
Balneola	0	0	0	0	0	0	0	0	0	0	0
Sutterella	0	0	0	0	0	0	0	0	0	0	0
Thiobacillus	0	0	0	0	6.41931e-05	0.000192579	0.000149784	0.00263192	0.000320965	0.000149784	0.000406556
Flavobacterium	0	0	0	0	2.13977e-05	0	0	2.13977e-05	0	0	0.000192579
Methylobacterium-Methylorubrum	0.00027817	4.27954e-05	2.13977e-05	0	0	0	0	0.000342363	0.000149784	0	0
Colidextribacter	0.000599136	0.00055634	0.000684726	4.27954e-05	0.000941499	0.000791715	0.00124107	0.000920101	0.00175461	0.00246074	0.000813113
Ercella	0	0	0	0.00160483	0.000171182	0.000149784	0.000213977	0.00246074	0.000320965	0.00027817	0.00027817
Myroides	0.000406556	0	0	0	0	0	0	0	0.00233235	0	0
Syntrophomonas	0	0	0	0	8.55908e-05	8.55908e-05	0.000128386	0.00231095	0.000171182	0.000342363	0.000149784
Clostridium_sensu_stricto_11	0.00083451	0.000149784	0	0	0	0	0	2.13977e-05	0.00228955	0.000620533	0
Faecalibaculum	2.13977e-05	2.13977e-05	2.13977e-05	4.27954e-05	0.000706124	0.00141225	0.00226816	0.00113408	0.000727522	0.000192579	0.000449352
Vibrio	0.000470749	4.27954e-05	2.13977e-05	0	0.00055634	0.000363761	0.000149784	0.000641931	0.000213977	0.000128386	6.41931e-05
Aquimonas	0	0	0	0	0	0	0	0	0	0	0
Dietzia	0	0	0	0	0	0	0	0	0	0	0
Allobaculum	0.000106988	0	4.27954e-05	0	0.00055634	0.000427954	0.00209697	0.000406556	0.000706124	0.000492147	0.000641931
Bradyrhizobium	0	0	0	0	0	0	0.00201138	0	0	0	0
Novosphingobium	8.55908e-05	6.41931e-05	0.00201138	0	0	0	0	2.13977e-05	0	0	0
Emticicia	0	0	0	0	0	0	0	0	0	0	0
Anaerovorax	2.13977e-05	0	8.55908e-05	0.000941499	8.55908e-05	0.000192579	0.000149784	0.00196859	0.000427954	0.00027817	0.000171182
Lutispora	0	0	0	0	0	0	0	0	0	0	0
Lawsonella	0.000106988	0.000149784	0.00194719	0	0	0	0	0.000128386	2.13977e-05	0	0
Lachnospiraceae_ND3007_group	0	0	0	0	0	0	0	0	0	0	0
Massilia	0.000470749	0.00143365	0.000941499	0.00109128	0.000299568	0.000385159	0.000299568	0.00169042	0.000641931	0.000256772	0.00194719
Brucella	0	0	0	0	8.55908e-05	6.41931e-05	4.27954e-05	0.00192579	0.000106988	0.000171182	8.55908e-05
Acetoanaerobium	0	0	0	0.000171182	0.000149784	0.000106988	4.27954e-05	0.00192579	0.000299568	0.000106988	6.41931e-05
Dechloromonas	0.000128386	0.00192579	0	0.00158343	4.27954e-05	6.41931e-05	0.000128386	0.00027817	2.13977e-05	0.000320965	0.000149784
SUP05_cluster	0	0	0	0	0	0	0	0	0	0	0
Burkholderia-Caballeronia-Paraburkholderia	0.000128386	0.0019044	4.27954e-05	0	0	0	0	0	0	0.000192579	0
Halocynthiibacter	0	0	0	0	0	0	0	0	0	0	0
Phreatobacter	0	0	0	0	0	0	0	0	0	0	0
UCG-003	0	0	0	0	0	0	0	0	0	0	0
UCG-005	0	0	0	0	2.13977e-05	4.27954e-05	2.13977e-05	8.55908e-05	6.41931e-05	2.13977e-05	4.27954e-05
Alkalibaculum	0	0	0	0.0018616	8.55908e-05	0	0	0.00145504	4.27954e-05	4.27954e-05	8.55908e-05
Stenotrophomonas	0.000149784	8.55908e-05	0.00179741	0	0	0	0.000106988	0	0.000106988	2.13977e-05	0
Butyricimonas	0	0	0	0	2.13977e-05	0	0	0	0	0	8.55908e-05
Candidatus_Udaeobacter	0	0	0	0	0	0	0	0	0	0	0
Mariniphaga	0	0	0	0	6.41931e-05	0.000106988	6.41931e-05	0.00175461	0.000128386	2.13977e-05	0
Woeseia	0	0	0	0	0	0	0	0	0	0	0
Roseomonas	8.55908e-05	0.000149784	0.00173321	0	0	0	0	0	0	0	0
Castellaniella	0	0	0	0	4.27954e-05	0.000106988	0.000128386	0.00171182	0.000106988	0	0
Catenisphaera	0	0	0	0	0	0	0	0	0	0	0
Acidaminobacter	0	0	0	0	0	0	0	0	0	0	0
ADurb.Bin120	0	0	0	0.00166902	6.41931e-05	8.55908e-05	8.55908e-05	0.00111268	8.55908e-05	2.13977e-05	0.000299568
Reinekea	0	0	0	0	0	0	0	0	0	0	0
Tetrasphaera	0	0	0	0	0	0	0	0	0	0	0
Candidatus_Solibacter	0	0	0	0	0	0	0	0	0	0	0
Morganella	0	0	0	0	0	0	0	0	6.41931e-05	0	0
Silanimonas	0	0	0	0	0	0	0	0	0	0	0
Sulfitobacter	0	0	0	0	0	0	0	0	0	0	0
Sphaerochaeta	0	0	0	0	4.27954e-05	0	2.13977e-05	0.00154063	2.13977e-05	6.41931e-05	0
Pseudahrensia	0	0	0	0	0	0	0	0	0	0	0
Subgroup_10	0	0	0	0	0	0	0	0.000106988	0	0	0
Gracilibacter	0	0	0	0	0	0	0	4.27954e-05	0	0	0
Arenicella	0	0	0	0	0	0	0	0	0	0	0
Coriobacteriaceae_UCG-002	4.27954e-05	0	0	0	0.00143365	0.00109128	0.000706124	0.000299568	0.000256772	0.000149784	0.00055634
Rheinheimera	0	0	0	0.00143365	0.000106988	0	0	0	0.000106988	0	0
Pseudohongiella	0	0	0	0	0	0	0	0	0	0	0
unidentified_AKYH767	0	0	0	0	0	0	0	0	0	0	0
Curvibacter	0.000256772	0.00141225	0.000171182	0	0.000128386	0.000213977	0.000128386	0.000513545	8.55908e-05	0.000299568	8.55908e-05
Bosea	0.000663329	6.41931e-05	0.00139085	0	0	0	0	0	0.000149784	0	0
Adlercreutzia	0	0	0	0	2.13977e-05	4.27954e-05	6.41931e-05	0	0	0	0
Clostridium_sensu_stricto_7	0	0	0	0	0	0	0	4.27954e-05	0	0	0
unidentified_[Eubacterium]_coprostanoligenes_group	0	0	0	0	0	0	0	0	0	0	0
Sediminibacterium	0	0	0	0	0	0	0	0	0	0	0
Acholeplasma	2.13977e-05	0	0	0	4.27954e-05	4.27954e-05	8.55908e-05	0.00134805	0.000106988	0.000192579	0.000385159
Senegalimassilia	0	0	0	0	0	0	0	0	0	0	0
Litorimonas	0	0	0	0	0	0	0	0	0	0	0
CHKCI001	0	0	0	0	0	0	0	0	0	0	0
Eggerthella	0	0	0	0	0	0	0	0	0	0	0
Candidatus_Soleaferrea	2.13977e-05	0	0	0	4.27954e-05	0	6.41931e-05	4.27954e-05	0.000106988	0.000106988	0.000727522
Alteromonas	0	0	0	0	0	0	0	0	0	0	0
Anaerococcus	0.000855908	0.00121967	2.13977e-05	0	0	0	0	0	0.000256772	0.000213977	0
Lachnospiraceae_UCG-004	0	0	0	0	0	0	0	0	0	0	0
Acetitomaculum	6.41931e-05	0.00117687	4.27954e-05	0	0	0	0	0	0	4.27954e-05	0
Zoogloea	0	0	0	0	0	0	0	0	0	0	0
UCG-009	0.000171182	8.55908e-05	0.00027817	0	0.000106988	0.000106988	0.000171182	0.000342363	0.000171182	0.000128386	0.000342363
Acidothermus	0	0	0	0	0	0	0	0	0	0	0
Holdemania	0	0	0	0	0	0	0	0	0	0	0
Anaerocella	0	0	0	0.000363761	0	6.41931e-05	2.13977e-05	0.00113408	6.41931e-05	2.13977e-05	0.000727522
CAG-352	0	0	0	0	0	0	0	0	0	0	0
Litoricola	0	0	0	0	0	0	0	0	0	0	0
[Eubacterium]_brachy_group	0	0	0	0.000106988	0	0	0	0	0	4.27954e-05	0
Aeromonas	0	0	0.000128386	0	2.13977e-05	0	2.13977e-05	0.00111268	4.27954e-05	0	0
Jeotgalicoccus	0	0	0	0.00111268	0	0	0	0	0	0	0
Macellibacteroides	0	0	0	0	0	0	0	0.00111268	0	0	0
GCA-900066575	0	0	2.13977e-05	0	2.13977e-05	6.41931e-05	2.13977e-05	0.000171182	0.000149784	8.55908e-05	6.41931e-05
Marinagarivorans	0	0	0	0	0	0	0	0	0	0	0
Aliidiomarina	0	0	0	0	0	0	0	0	0	0	0
Tyzzerella	0	0	0	0	0	4.27954e-05	0	0.000235375	8.55908e-05	0	0
unidentified_Rhodospirillales	0	0	0	0	0	2.13977e-05	0	0	0	0	0
Slackia	8.55908e-05	0	0	0	0	0	0	0	0	0	0
Fusibacter	0	0	0	0	0	0	0	0.000984294	0	0	0
Holophaga	0	0	0	0	0	0	0	0	0	0	0
[Eubacterium]_nodatum_group	0	0	0	0	0.000106988	0.000128386	0.000106988	0.000492147	8.55908e-05	8.55908e-05	0.000192579
Eisenbergiella	0	0	0	0	0	0	0	0	0	0	0
Colwellia	0	0	0	0	0	0	0	0	0	0	0
Sulfurimonas	0	0	0	0	0	0	0	0	0	0	0
Anoxybacillus	6.41931e-05	0.000984294	2.13977e-05	0	0	0	0	0	0	0.000192579	0
Cutibacterium	0.000128386	4.27954e-05	0.000962896	0	0.000727522	0.00083451	0.000128386	0.000513545	0.000149784	0.000299568	0.000620533
Candidatus_Actinomarina	0	0	0	0	0	0	0	0	0	0	0
Ahniella	0	0	0	0	0	0	0	0	0	0	0
SWB02	0	0	0	0	0	0	0	0	0	0	0
TM7a	0	0	0	0	0	0	0	0.000920101	0	0	0
Blastomonas	0.000299568	8.55908e-05	0.000920101	0	0.000171182	0.000770317	0.000106988	2.13977e-05	0.000299568	0.000149784	0.000149784
Succinivibrio	0	0	0	0	0	0	0	0	0	0	0
Brachybacterium	0	0	0	0	0	0	0.000149784	0	0	0	0
Dokdonella	0	0	0	0	0	0	0	0	0	0	0
Desulfitobacterium	0	0	0	0	0	0	0	0	0	0	0
JGI_0001001-H03	0	0	0	0	0	0	0	2.13977e-05	0	0	0
Desulfosporosinus	0	0	0	0	0	0	0	0.000877306	0	0	0
Syner-01	0	0	0	0.000877306	0	0	0	0.000213977	6.41931e-05	0	0
Methyloparacoccus	0	0	0	0	0	0	0	0	0	0	0
Tissierella	0	0	0	0.000620533	6.41931e-05	0	4.27954e-05	0.000855908	0.000192579	4.27954e-05	0
mle1-7	0	0	0	0	0	0	0	0	0	0	0
Family_XIII_AD3011_group	2.13977e-05	2.13977e-05	0	0	2.13977e-05	0	0	0	6.41931e-05	0	2.13977e-05
Rubidimonas	0	0	0	0	0	0	0	0	0	0	0
Conexibacter	0	0	0	0	0	0	0	6.41931e-05	0	0	0
Ilumatobacter	0	0	0	0	0	0	0	0	0	0	0
Propionicimonas	0	0	0	0	0	0	0	0.000791715	0	0	0
unidentified_SAR324_clade(Marine_group_B)	0	0	0	0	0	0	0	0	0	0	0
Bryobacter	0	0	0	0	0	0	0	0.000171182	0	0	0
NS4_marine_group	0	0	0	0	0	0	0	0	0	0	0
Dielma	0	0	0	0	0	2.13977e-05	0	0	0	0	0
Micropruina	0	0	0	0	0	0	0	0.000770317	0	0	0
Hyphomicrobium	0	2.13977e-05	0.000770317	0	0	0	0	6.41931e-05	0	0	0
Acidovorax	0.000470749	0.000128386	0.000770317	0	0.000106988	0	2.13977e-05	0	0.000213977	0	0
Thermomonas	0	0	0	0	0	0	0	0	0	0	0
Negativibacillus	0	0.000235375	0.000171182	0	0.000534942	0.00027817	0.00027817	0.000128386	0.000149784	0.000727522	0.000235375
CL500-29_marine_group	0	0	0	0	0	0	0	2.13977e-05	0	0	0
Odoribacter	8.55908e-05	0	6.41931e-05	0	2.13977e-05	0.000106988	0.000106988	0.000192579	0.000363761	0	0
Dysgonomonas	0	0	0.000727522	0	8.55908e-05	0	0	0	2.13977e-05	0	0
Lachnospiraceae_UCG-007	0	0	0	0.000727522	0	0	0	2.13977e-05	0	0	0
unidentified_Actinomarinales	0	0	0	0.000727522	0	0	0	0	0	0	0
Runella	0	0	0	0	0	0	0	0	0	0	0
unidentified_Synergistaceae	0	0	0	0	4.27954e-05	2.13977e-05	4.27954e-05	0.000706124	2.13977e-05	8.55908e-05	0
UCG-004	4.27954e-05	0	0.000299568	6.41931e-05	0	8.55908e-05	4.27954e-05	0.000706124	0.000149784	6.41931e-05	0.000256772
Candidatus_Caldatribacterium	0	0	0	0	0	0	0	0.000706124	4.27954e-05	0	0
Neisseria	2.13977e-05	0	0	0	8.55908e-05	0.000171182	4.27954e-05	0	0.000706124	0.000106988	0
Actinomyces	2.13977e-05	0	0	0	0.000213977	0.000706124	0.000149784	0	4.27954e-05	0	0
IS-44	0	0	0	0	0	0	0	0	0	0	0
unidentified_Saprospiraceae	0	0	0	0	0	0	0	0.000213977	0	0	0
Vulcanibacillus	0	0	0	0	0	2.13977e-05	0	6.41931e-05	0.000128386	2.13977e-05	0.000684726
Aerococcus	0	0	0	0.000663329	0	0	0	0.000299568	8.55908e-05	0	6.41931e-05
IMCC26207	0	0	0	0	0	0	0	0.000106988	2.13977e-05	0	2.13977e-05
unidentified_Oscillospiraceae	4.27954e-05	0	6.41931e-05	0	0.000106988	0	8.55908e-05	4.27954e-05	0.000256772	8.55908e-05	2.13977e-05
NS5_marine_group	0	0	0	0	0	0	0	0	0	0	0
Asticcacaulis	0	6.41931e-05	0.000620533	0	0	0	0	0	0	0	0
Amylibacter	0	0	0	0	0	0	0	0	0	0	0
Lachnospiraceae_FCS020_group	0	0	2.13977e-05	0	0	0	0	0	0	0	0
Denitratisoma	0	0	0	0	0	0	0	2.13977e-05	0	0	0
Shewanella	8.55908e-05	0	0	0	0.000363761	8.55908e-05	8.55908e-05	0.000599136	0.000106988	6.41931e-05	0
Rikenella	0	0	0	8.55908e-05	0	0	0	0	0	0	0
Amaricoccus	6.41931e-05	0	0.000577738	0	0	0	0	0.000299568	0	0	0
Enterorhabdus	0.000149784	0	2.13977e-05	0.000235375	4.27954e-05	0.00055634	0.000385159	0.000470749	0.000513545	0.000149784	0.000192579
Acetobacterium	0	0	0	0.00055634	0	0	0	0	0	0	0
Paenibacillus	4.27954e-05	0	0	0	6.41931e-05	0	4.27954e-05	0.00055634	0	4.27954e-05	4.27954e-05
Candidatus_Aquiluna	0	0	0	0	0	0	0	0	0	0	0
Ignavibacterium	0	0	0	0	0	0	0	6.41931e-05	0	0	0
unidentified_Kapabacteriales	0	0	0	0	0	0	0	0	0	0	0
Terrimonas	0	0	0	0	0	0	0	0	0	0	0
Paraglaciecola	0	0	0	0	0	0	0	0	0	0	0
Cellulosilyticum	0	0	0	0	2.13977e-05	6.41931e-05	4.27954e-05	0.000513545	2.13977e-05	2.13977e-05	4.27954e-05
Luminiphilus	0	0	0	0	0	0	0	0	0	0	0
unidentified_Xanthomonadaceae	0	0	0	0	0	0	0	0	0	0	0
Sporosarcina	0	0	0	0.000492147	0	0	0	0	0	0	0
Ellin6067	0	0	0	0	0	0	0	0.000342363	0	0	0
Roseibacillus	0	0	0	0	0	0	0	0	0	0	0
unidentified_WCHB1-41	0	0	0	0	4.27954e-05	4.27954e-05	8.55908e-05	0.000299568	0	0	0.000470749
Kocuria	0.000427954	0	4.27954e-05	0	0.000470749	0	0	8.55908e-05	0.000128386	4.27954e-05	0
Abiotrophia	0	0	0.000470749	0	0	0	0	0	0	0	0
Weissella	0	2.13977e-05	0	0	0	0	0	0	0	0	0
Candidatus_Endobugula	0	0	0	0	0	0	0	0	0	0	0
Longivirga	0	0	0	0	0	0	0	0	0	0	0
Anaerolinea	0	0	0	0	0	0	0	0	0	0	0
Pectinatus	0.000106988	0	0	0	0	0	0	0	0.000449352	0	0
Pajaroellobacter	0	0	0	0	0	0	0	6.41931e-05	0	0	0
Trichloromonas	0	0	0	0	4.27954e-05	0	0	6.41931e-05	0	0	0.000449352
Hydrogenophilus	0	0	0	0.000406556	4.27954e-05	0	2.13977e-05	2.13977e-05	2.13977e-05	0	0.000299568
Bdellovibrio	0	0	0	0	2.13977e-05	0	0	6.41931e-05	0	0	0
Sphingorhabdus	0	0	0	0	0	0	0	0	0	0	0
Pseudonocardia	0	0	0	0	0	0	0	0	0	0	0
Ferruginibacter	0	0	0	0	0	0	0	0	0	0	0
Ruminiclostridium	0	0	0	0	0	0	4.27954e-05	0.000427954	4.27954e-05	6.41931e-05	0
Defluviimonas	0	0	0	0.000299568	0	0	0	0.000256772	0	0	0
unidentified_Rikenellaceae	0	0	0	0	0	0	0	4.27954e-05	0	0	0
[Eubacterium]_fissicatena_group	0.000149784	0.000106988	6.41931e-05	0	2.13977e-05	0.000299568	4.27954e-05	0	0.000235375	0.000363761	0.000342363
Bergeyella	0	0	0	0	6.41931e-05	4.27954e-05	0.000427954	6.41931e-05	0.000363761	2.13977e-05	4.27954e-05
Methylophilus	0	0	0	0	0	0	0	0	0	0	0
Aquamicrobium	0	0	0	0	2.13977e-05	0	2.13977e-05	0.000213977	2.13977e-05	4.27954e-05	0.000406556
Anderseniella	0	0	0	0	0	0	0	0	0	0	0
Pseudoflavonifractor	4.27954e-05	0.000256772	2.13977e-05	4.27954e-05	0.000106988	4.27954e-05	0	0	8.55908e-05	0.000299568	0.000106988
Quinella	0.000106988	4.27954e-05	6.41931e-05	0	0	0	0	0	6.41931e-05	0	0.000406556
Chryseobacterium	0.000213977	0	0.000171182	0	8.55908e-05	0.000406556	0	4.27954e-05	4.27954e-05	4.27954e-05	0
Desulfobulbus	0	0	0	0	4.27954e-05	6.41931e-05	0	0.000406556	6.41931e-05	0	2.13977e-05
Libanicoccus	0	0	0	0	0	0	0	0	0	0	0
Defluviicoccus	0	0	0	0	0	0	0	0.000406556	0	0	0
Coprobacter	0	0	0	0	0	0	0	0	0	0	0
Formosa	0	0	0	0	0	0	0	0	0	0	0
Gordonibacter	0	0	0	0.000128386	0	0	0	0	2.13977e-05	0	0
unidentified_Hungateiclostridiaceae	0	0	0	0	4.27954e-05	0	0	0.000385159	0	0	6.41931e-05
Facklamia	0	0	0	0	0	0	0	0	0	0	0
Gaiella	0	0	0	0	0	0	0	4.27954e-05	0	0	0
Helicobacter	6.41931e-05	0	0.000106988	2.13977e-05	0.000128386	0.000192579	0.000256772	0.000299568	0.000363761	0	8.55908e-05
Arenimonas	0	0	0	0	2.13977e-05	4.27954e-05	2.13977e-05	0.000363761	4.27954e-05	0	0
Methyloceanibacter	0	0	0	0	0	0	0	0	0	0	0
Rubritalea	0	0	0	0	0	0	0	0	0	0	0
DEV114	0	0	0	0	4.27954e-05	2.13977e-05	0	0.000363761	4.27954e-05	0	0
Pseudoalteromonas	0	0	0	2.13977e-05	6.41931e-05	0	0	2.13977e-05	4.27954e-05	0	0.000363761
unidentified_Gemmatimonadaceae	0	0	0	0	0	0	0	0	0	0	0
Enorma	0	0	0	0	0	0	0	0	0	0	0
Hymenobacter	0	0	0	0	0	0	0	0	0	0	0
Selenomonas	0.000106988	0.000342363	4.27954e-05	0	0	0	0	0	2.13977e-05	0.000106988	0
Pseudoxanthomonas	0	0	0	0	0	0	0	0	0	0	0
Caldicoprobacter	0	0	0	0	0	2.13977e-05	0	0.000342363	0	0	0
C1-B045	0	0	0	0	0	0	0	0	0	0	0
Thioalkalivibrio	0	0	0	0	0	0	0	0	0	0	0
Ottowia	0	0	0	0	0	0	0	0	0	0	0
Brevibacterium	0	0	0	0	0	0	0	0	0	0	0
Spirosoma	0	0	0	0	0	0.000320965	0	0	2.13977e-05	0	0
Hellea	0	0	0	0	0	0	0	0	0	0	0
Capnocytophaga	2.13977e-05	0	0.000320965	0	0	0	0	0	0	0	0
Microlunatus	0	0	0	0	0	0	0	0	0	0	0
Thioflexothrix	0	0	0	0	0	0	0	0	0	0	0
Aurantisolimonas	0	0	0	0	0	0	0	0	0	0	0
Truepera	0	0	0	0	0	8.55908e-05	2.13977e-05	0.000299568	4.27954e-05	8.55908e-05	2.13977e-05
unidentified_Subgroup_7	0	0	0	0	0	0	0	0	0	0	0
Methanosaeta	0	0	0	0	0	0	0	0.000299568	0	0	0
Thermovirga	0	0	0	0	0	0	4.27954e-05	0.000299568	6.41931e-05	2.13977e-05	2.13977e-05
Sarcina	0	0	0	0	2.13977e-05	0	0	0.000299568	0	0	2.13977e-05
Raoultibacter	0	0	0	0	0	0	0	0	0	0	0
Enteractinococcus	0	0	0	4.27954e-05	0	0	0	0	0	0	0
Mycobacterium	0	0	0	0	0	0	4.27954e-05	0	0	0	0
Paludibaculum	0	0	0	0	0	0	0	4.27954e-05	0	0	0
unidentified_Gaiellales	0	0	0	0	0	0	0	0	0	0	0
Pyramidobacter	0	0	0	0	0	0	0	0	0	0	0
DTU089	0	0	0	0	0	0	0	0	0	0	0
Devosia	0	0	0	0	0	0	0	4.27954e-05	0	0	0
Yaniella	0	0	0	0	0	0	0	0	0	0	0
Sulfurovum	0	0	0	0	0	0	0	0	0	0	0
Leptotrichia	0	0	0	0	0	0.00027817	0	4.27954e-05	0	0	4.27954e-05
Pusillimonas	0	0	0	0	0	0	0	0	0	0	0
Family_XIII_UCG-001	0	2.13977e-05	0	0	0	0	0	0	2.13977e-05	0	0
Rikenellaceae_RC9_gut_group	0	0	0	2.13977e-05	0	0.000149784	0.000106988	0.000128386	0.000128386	0	8.55908e-05
Iamia	0	0	0	0	0	0	0	0.000149784	0	0	0
Allorhizobium-Neorhizobium-Pararhizobium-Rhizobium	0	2.13977e-05	0.000256772	0	0	0	0	0	0	0	0
Beggiatoa	0	0	0	0	0	0	0	0	0	0	0
Cloacibacterium	0	0	0	0	0	0	0	4.27954e-05	0	0	0
Candidatus_Stoquefichus	2.13977e-05	0	0	2.13977e-05	0	0	0	0	0	8.55908e-05	0.000149784
Thiomonas	0	0	0	0	0	0	0	0	0	0	0
Acidibacter	0	0	0	0	0	0	0	0	0	0	0
Coprobacillus	0	0	0	0	0	0	0	0	0	4.27954e-05	0.000256772
Catabacter	0	0	0	0	2.13977e-05	6.41931e-05	0	0	6.41931e-05	2.13977e-05	2.13977e-05
Parapusillimonas	0	0	0	0	0	0	0	0.000256772	0	0	0
Desulforhabdus	0	0	0	0	0	0	0	0	0	0	0
Exiguobacterium	0.000171182	8.55908e-05	0	0	0	0	0	0	0.000235375	0.000256772	0
Pseudolabrys	0	0	0	0	0	0	0	8.55908e-05	0	0	0
Pedobacter	0	0	0	0	0	0	0	0	0	0	0
Leptolinea	0	0	0	0	0	0	0	0	0	0	0
Olsenella	0	0	0	0	0	0	0	0	0	0	0
Blvii28_wastewater-sludge_group	0	0	0	0	0	0	0	0	0	0	0
Rhodoplanes	0	0	0	0	0	0	0	0	0	0	0
unidentified_BSV26	0	0	0	0	0	0	0	0	0	0	0
Eubacterium	0	0	0	0	0	0	0	0	0	0	0
Klenkia	0	0	0	0	0	0	0	0	0	0	0
Pseudogracilibacillus	0	0	0	0	0	0	0	0	0	0	0
Portibacter	0	0	0	0	0	0	0	0	0	0	0
Smithella	0	0	0	0	0	0	0	0	0	0	0
Piscinibacter	0	0	0	0	0	0	0	4.27954e-05	0	0	0
Candidatus_Competibacter	0	0	0	0	0	0	0	0.000213977	0	0	0
Comamonas	0.000106988	0	0.000171182	0	0	0	0	0	6.41931e-05	0.000106988	0
Porphyromonas	0	0	0	0	0	0	8.55908e-05	0	0	0	0
Lachnospiraceae_UCG-006	2.13977e-05	0	0.000213977	0.000106988	6.41931e-05	2.13977e-05	6.41931e-05	4.27954e-05	0.000106988	0	6.41931e-05
Haliangium	0	0	0	0	0	0	0	0	0	0	0
unidentified_Prolixibacteraceae	0	0	0	0.000213977	0	0	0	0	0	0	0
Sulfuricella	0	0	0	0	0	0	0	0	0	0	0
Methylomonas	0	0	0	0	0	0	0	0	0	0	0
Coxiella	0	0	0	0	0	0	0	0	0	0	0
Candidatus_Koribacter	0	0	0	0	0	0	0	0	0	0	0
Lewinella	0	0	0	0	0	0	0	0	0	0	0
Clostridium_sensu_stricto_13	0	0	0	0	0	0	0	0.000213977	0	0	0
Methanosarcina	0	0	0	0	0	0	0	0.000213977	0	0	0
Jatrophihabitans	0	0	0	0	0	0	0	0	0	0	0
Peptoniphilus	0.000213977	2.13977e-05	0	0	0	0	0	0	2.13977e-05	0	0
Edaphobaculum	0	0	0	0	0	0	0	0	0	0	0
Nitrosomonas	0	0	0	0	0	0	0	8.55908e-05	0	0	0
Prevotellaceae_UCG-001	0	0.000192579	0	0	0	4.27954e-05	8.55908e-05	0	8.55908e-05	0	0.000192579
Methylosarcina	0	0	0	0	0	0	0	0	0	0	0
Howardella	0	0	0	0	0	0	0	0	0	0	0
Paracoccus	0	0	0	0	0	0	0.000192579	4.27954e-05	0	4.27954e-05	2.13977e-05
Thiopseudomonas	0	0	0	0	0	0	0	0	0	0	0
unidentified_Hyphomonadaceae	0	0	0	0	0	0	0	0	0	0	0
Lachnospiraceae_UCG-003	0	0	0	0	0	0	0	0	0	0	0
Caedibacter	0	0	0	0	0	0	0	0	0	0	0
Perspicuibacter	0	0	0	0	0	0	0	0	0	0	0
RBG-16-49-21	0	0	0	0	0	0	0	0	0	0	0
Saccharopolyspora	0	0	0.000192579	0	0	0	0	0	0	0	0
Helcococcus	0	0	0	0	2.13977e-05	0.000192579	0	0	2.13977e-05	0	0
OLB12	0	0	0	0	0	0	0	0	0	0	0
Solobacterium	0	0	0	0	0	0	0	0	0	0	0
Oligella	0	0	0	0	0	0	0	0	0	0	0
966-1	0	0	0	0	0	0	0	0.000192579	0	0	0
Nesterenkonia	0	0	0	0	0	0	0	0	0	0	0
Rhodanobacter	0	0	0	0	0	0	0	0.000128386	0	0	0
unidentified_Gastranaerophilales	0	0	0	0	0	0	0	0	0	0	0
Sphingobium	0	0	0	0	8.55908e-05	6.41931e-05	4.27954e-05	8.55908e-05	4.27954e-05	0	0.000192579
Kineosporia	0	0	0	0	0	0	0	0	0	0	0
Alcanivorax	0	0	0	0	0	0	0	0	0	0	0
CHKCI002	0	0	0	0	0	0	0	0	0	0	0
unidentified_Alphaproteobacteria	0	0	0	0	0	0	0	0	0	0	0
Marmoricola	0	0	0	0	0	0	0	0	0	0	0
Atopostipes	0	0	0	0.000171182	0	0	0	0	0	0	0
Polaribacter	0	0	0	0	0	0	0	0	0	0	0
Maribacter	0	0	0	0	0	0	0	0	0	0	0
JGI-0000079-D21	0	0	0	0	0	0	0	0	0	0	0
TC1	0	0	0	0	0	0	0	0	0	0	0
Sphingopyxis	0	0	0	0	0	0	0	0	0	0	0
Ferritrophicum	0	0	0	0	0	0	0	0	0	0	0
Acidiphilium	0	0	0	0	0	0	0	0	0	0	0
Acetanaerobacterium	0	0	0	0	0	0	0	0	0	0	0
Syntrophorhabdus	0	0	0	0	0	0	0	0	0	0	0
Anaerotruncus	0	0	0	6.41931e-05	0	4.27954e-05	0	0	6.41931e-05	4.27954e-05	2.13977e-05
Kouleothrix	0	0	0	0	0	0	0	0	0	0	0
unidentified_Ruminococcaceae	4.27954e-05	2.13977e-05	4.27954e-05	0	0	2.13977e-05	0	0	0.000149784	0	6.41931e-05
Sphingoaurantiacus	0	0	0	0	0	0	0	0	0	0	0
1174-901-12	0	0	0	0	0	2.13977e-05	2.13977e-05	0	0	0	0
Caulobacter	0	0	0	0	0	0	0	0	0	0	0
Arenibacter	0	0	0	0	0	0	0	0.000149784	4.27954e-05	0	0
Stigmatella	0	0	0	0	0	0	0	0	0	0	0
Marinobacterium	0	0	0	0	0	0	0	0	0	0	0
Silicimonas	0	0	0	0	0	0	0	0	0	0	0
Pelotomaculum	0	0	0	0	0	0	2.13977e-05	0.000149784	0	0	0
Cryptobacterium	0	0	0	0	0	0	0	0	0	0	0
Robiginitomaculum	0	0	0	0	0	0	0	0	0	0	0
Aurantivirga	0	0	0	0	0	0	0	0	0	0	0
Lacunisphaera	0	0	0	0	0	0	0	0	0	0	0
Geothrix	0	0	0	0	0	0	0	0	0	0	0
Reyranella	0	0	0	0	0	0	0	0	0	0	0
Anaerofustis	0	0	0	0	0	0	0	0	0	0	0
Mucispirillum	0	0	0.000149784	0	4.27954e-05	8.55908e-05	8.55908e-05	0.000106988	0.000106988	0	0.000128386
Magnetospirillum	0	0	0	0	0	0	0	0	0	0	0
Propioniciclava	0	0	0	0	0	0	4.27954e-05	0.000149784	0.000128386	0	0
Sulfuritalea	0	0	0	0	0	0.000149784	4.27954e-05	2.13977e-05	6.41931e-05	0	4.27954e-05
Occallatibacter	0	0	0	0	0	0	0	0	0	0	0
Crenothrix	0	0	0	0	0	0	0	0	0	0	0
Candidatus_Tenderia	0	0	0	0	0	0	0	0	0	0	0
OLB13	0	0	0	0	0	0	0	0.000149784	0	0	0
Thalassotalea	0	0	0	0	0	0	0	0	0	0	0
Vallitalea	0	0	0	0	0	0	0	0	0	0	0
Nordella	0	0	0	0	0	0	0	0	0	0	0
Bauldia	0	0	0	0	0	0	0	8.55908e-05	0	0	0
Gardnerella	0	0	0	0	0	0	0	0	0	0	0
Aureimonas	0	0	0	0	0	0	0	0	0	0	0
WCHB1-32	0	0	0	0	0	0	0	0.000149784	0	0	0
Porticoccus	0	0	0	0	0	0	0	0	0	0	0
Oxalobacter	0	0	0	0	0	0	0	0	0	0	0
unidentified_SJA-28	0	0	0	0	0	0	0	0	0	0	0
Sandaracinus	0	0	0	0	0	0	0	0	0	0	0
Fenollaria	0	0	0	0	0	0	0	0	0	0	0
unidentified_Gammaproteobacteria	0	0	0	0	0	0	0	0	0	0	0
Psychrobacter	0	0	0	0	0	0	0	0	0	0	0
Marvinbryantia	0	0	4.27954e-05	0	0	0	0	4.27954e-05	0	0	0.000128386
Rubellimicrobium	0	0	0	0	0	0	0	0	0	0	0
Merdibacter	0	0	0	0	0	0	0	0	0	0	0
unidentified_Rhodobacteraceae	0	0	0	0	0	0	0	0	0	0	0
Sulfurospirillum	0	0	0	0	0	0	0	0.000128386	0	0	0
JdFR-76	0	0	0	0	0	0	0	0.000128386	0	0	0
Mesorhizobium	0	0	0	0	0	0	0	0	0	0	0
Neochlamydia	0	0	0	0	0	0	0	0	0	0	0
Phocea	0	0	0	0	0	0	0	0	0	0	0
Cloacibacillus	0	0	0	0	0	0	0	0	0	0	0
Phormidesmis_ANT.LACV5.1	0	0	0	0	0	0	0	0	0	0	0
Defluviitaleaceae_UCG-011	0	0	0	0	0	0	0	0	0	0	0
Frisingicoccus	0	0	0	0	4.27954e-05	0	0	0.000106988	8.55908e-05	6.41931e-05	6.41931e-05
Oleiphilus	0	0	0	0	0	0	0	0	0	0	0
Blastocatella	0	0	0	0	0	0	0	0	0	0	0
ADurb.Bin063-1	0	0	0	0	0	0	0	0	0	0	0
Auricoccus-Abyssicoccus	0	0	0	0	0	0.000106988	0	0	0	0	0
Leuconostoc	6.41931e-05	0	0	0	2.13977e-05	4.27954e-05	0	4.27954e-05	2.13977e-05	0	0
Sulfuricurvum	0	0	0	0	0	0	0	0	0	0	0
Psychromonas	0	0	0	0	0	0	0	0	0	0	0
Nocardioides	0	0	0	0	0	0	0	0	0.000106988	0	0
Granulicella	0	0	0	0	0	0	0	0	0	0	0
Sva0081_sediment_group	0	0	0	0	0	0	0	0	0	0	0
MB11C04_marine_group	0	0	0	0	0	0	0	0	0	0	0
Alloscardovia	0	0	0	0	0	0	0	0	0	0	0
Paenalcaligenes	0	0	0	0	0	0	0	0	0	0	0
Cystobacter	0	0	0	0	0	0	0	0	0	0	0
Lautropia	0	0	0	0	0	0	0	0	0	0	0
Aliicoccus	0	0	0	0	0	0	0	0	0	0	0
Achromobacter	0	0	0	0	0	0	0	0	0	0	0
Sporolactobacillus	6.41931e-05	0	0	0	0	0	0	0	0.000106988	0	0
Harryflintia	4.27954e-05	0	0	0	0	0	0.000106988	4.27954e-05	0	0	0
Rickettsiella	0	0	0	0	0	0	0	0	0	0	0
Muribaculum	0	0	0	0	0	2.13977e-05	2.13977e-05	0.000106988	4.27954e-05	0	0
Phenylobacterium	0	0	0	0	0	0	2.13977e-05	0	2.13977e-05	2.13977e-05	4.27954e-05
Longilinea	0	0	0	0	0	0	0	0	0	0	0
Stella	0	0	0	0	0	0	0	0.000106988	0	0	0
GCA-900066755	0	0	0	0	0	0	0	0	0	0	0
Haliscomenobacter	0	0	0	0	0	0	0	0	0	0	0
Oribacterium	0	0	0	0	0	0	0	0	0	0	0
Ignavigranum	0	0	0	0	0	0.000106988	2.13977e-05	0	4.27954e-05	0	8.55908e-05
Dyella	0	0	0	0	0	0	0	0	0	0	0
Limnobacter	0	0	0	0	0	0	0	6.41931e-05	0	0	0
P3OB-42	0	0	0	0	0	0	0	0	0	0	0
Terriglobus	0	0	0	0	0	0	0	0	0	0	0
Sungkyunkwania	0	0	0	0	0	0	0	0	0	0	0
Agaribacterium	0	0	0	0	0	0	0	0	0	0	0
Oceanobacillus	0	0	0	0	0	0	0	0	0	0	0
Methylomicrobium	0	0	0	0	0	0	0	0	0	0	0
Candidatus_Saccharimonas	0	0	0	0	0	0	4.27954e-05	6.41931e-05	4.27954e-05	0	0
Anaeromyxobacter	0	0	0	0	0	0	0	0	0	0	0
Proteus	0	6.41931e-05	0	0	4.27954e-05	0	0	0	4.27954e-05	8.55908e-05	0
Robiginitalea	0	0	0	0	0	0	0	8.55908e-05	0	0	0
MND1	0	0	0	0	0	0	0	0	0	0	0
Reichenbachiella	0	0	0	0	0	0	0	0	0	0	0
Fulvivirga	0	0	0	0	0	0	0	0	0	0	0
Rodentibacter	0	0	0	0	0	0	0	0	0	0	0
Thermus	0	0	0	0	0	0	0	0	0	0	0
Fluviicola	0	0	0	0	0	0	0	0	0	0	0
Parvibacter	0	0	8.55908e-05	0	0	4.27954e-05	0	8.55908e-05	4.27954e-05	8.55908e-05	4.27954e-05
Anaerolineaceae_UCG-001	0	0	0	0	0	0	0	0	0	0	0
Candidatus_Arthromitus	0	0	0	8.55908e-05	0	0	0	0	0	0	0
Lactivibrio	0	0	0	0	0	0	0	0	0	0	0
SH-PL14	0	0	0	0	0	0	0	8.55908e-05	2.13977e-05	0	0
Luteimonas	0	0	0	0	0	0	0	0	0	0	0
Microvirga	0	0	0	0	8.55908e-05	0	0	0	0	0	0
Hirschia	0	0	0	0	0	0	0	0	0	0	0
BSV13	0	0	0	0	0	0	0	6.41931e-05	0	0	0
Saccharofermentans	0	0	0	0	0	0	0	0	0	0	0
Luteitalea	0	0	0	0	0	0	0	0	0	0	0
Nannocystis	0	0	0	0	0	0	0	0	0	0	0
Candidatus_Berkiella	0	0	0	0	0	0	0	0	0	0	0
Sh765B-TzT-35	0	0	0	0	0	0	0	0	0	0	0
Mailhella	0	0	0	0	0	0	0	0	0	0	0
Metallibacterium	0	0	0	0	0	0	0	0	0	0	0
Papillibacter	0	0	0	0	0	0	6.41931e-05	2.13977e-05	0	0	0
Pedomicrobium	0	0	0	0	0	0	0	0	0	0	0
Paludicola	0	0	0	0	0	0	0	0	0	0	0
Anaerofilum	4.27954e-05	0	0	0	0	0	0	0	0	0	0
Prosthecomicrobium	0	0	0	0	0	0	0	4.27954e-05	0	0	0
Halobacteriovorax	0	0	0	0	0	0	0	0	0	0	0
Erysipelotrichaceae_UCG-006	0	0	0	0	0	0	0	0	0	0	0
Gluconacetobacter	0	0	0	0	0	0	0	0	8.55908e-05	2.13977e-05	0
unidentified_Micavibrionales	0	0	0	0	0	0	0	0	0	0	0
Clostridium_sensu_stricto_10	8.55908e-05	0	0	0	0	0	0	6.41931e-05	6.41931e-05	0	0
unidentified_Zixibacteria	0	0	0	0	0	0	0	0	0	0	0
Cupriavidus	0	0	0	0	0	0	0	0	0	8.55908e-05	0
Schizothrix_LEGE_07164	0	0	0	0	0	0	0	0	0	0	0
Amphiplicatus	0	0	0	0	0	0	0	0	0	0	0
unidentified_Burkholderiaceae	0	0	0	0	0	0	6.41931e-05	0	0	0	0
Fournierella	0	0	0	0	0	0	0	0	0	0	0
unidentified_Paracaedibacteraceae	0	0	0	0	0	0	0	0	0	0	0
Rhodoferax	0	0	0	0	0	0	0	0	0	0	0
Bacteriovorax	0	0	0	0	0	0	0	0	0	0	0
Xanthobacter	2.13977e-05	0	0	0	0	0	0	0	0	0	0
PMMR1	0	0	0	0	0	0	0	0	0	0	0
Solirubrobacter	0	0	0	0	0	0	0	0	0	0	0
Phaselicystis	0	0	0	0	0	0	0	6.41931e-05	0	0	0
Pediococcus	6.41931e-05	0	0	0	2.13977e-05	0	0	0	0	0	0
Labrys	0	0	0	0	0	0	0	0	0	0	0
Cetobacterium	0	0	0	0	0	0	0	0	0	0	0
Oricola	0	0	0	0	0	0	0	0	0	0	0
Sphingobacterium	0	0	0	0	6.41931e-05	0	0	4.27954e-05	0	0	4.27954e-05
Cavicella	0	0	0	0	0	0	0	0	0	0	0
Methylovorus	0	0	0	0	0	0	0	0	0	0	0
Syntrophus	0	0	0	0	0	0	0	0	0	0	0
Geobacter	0	0	0	0	0	0	0	0	0	0	0
Teredinibacter	0	0	0	0	0	0	0	0	0	0	0
Acetobacteroides	0	0	0	0	0	0	0	6.41931e-05	0	0	0
Amphibacillus	0	0	0	0	0	0	0	0	0	0	0
Fonticella	0	0	0	0	0	0	0	6.41931e-05	0	0	0
unidentified_Magnetospiraceae	0	0	0	0	0	0	0	0	0	0	0
Anaeroplasma	0	0	0	0	0	6.41931e-05	0	0	4.27954e-05	4.27954e-05	0
unidentified_Caldilineaceae	0	0	0	0	0	0	0	0	0	0	0
unidentified_Erysipelotrichaceae	0	0	0	0	0	0	0	0	0	0	0
Photobacterium	0	0	0	0	0	0	0	0	0	0	0
RBG-16-58-14	0	0	0	0	0	0	0	0	0	0	0
Propionivibrio	0	0	0	0	0	0	0	0	0	0	0
Microbacterium	0	0	0	0	0	0	6.41931e-05	0	2.13977e-05	0	0
Luteolibacter	0	0	0	0	0	0	0	0	0	0	0
Azonexus	0	0	0	0	0	0	0	0	0	0	0
Modestobacter	0	0	0	0	0	0	0	0	0	0	0
HN-HF0106	0	0	0	0	0	0	0	0	6.41931e-05	0	0
Vicingus	0	0	0	0	0	0	0	0	0	0	0
Luedemannella	0	0	0	0	0	0	0	0	0	0	0
unidentified_AB1	0	0	0	0	0	0	0	6.41931e-05	0	0	0
Gallicola	0	0	0	0	0	0	0	0	0	0	0
Parvimonas	0	0	0	0	0	0	6.41931e-05	0	0	0	0
Victivallis	0	0	0	0	0	0	0	6.41931e-05	0	0	0
Lachnospiraceae_UCG-001	0	0	4.27954e-05	0	0	0	0	0	0	0	6.41931e-05
GOUTA6	0	0	0	0	0	0	0	0	0	0	0
unidentified_[Clostridium]_methylpentosum_group	0	0	0	0	0	0	0	0	0	0	0
Halothiobacillus	0	0	0	0	0	0	0	0	0	0	0
Crocinitomix	0	0	0	0	0	0	0	0	0	0	0
CI75cm.2.12	0	0	0	0	0	0	0	0	0	0	0
Candidatus_Alysiosphaera	0	0	0	0	0	0	2.13977e-05	6.41931e-05	0	0	0
Dehalobacterium	0	0	0	0	0	0	0	6.41931e-05	0	0	0
Labilibacter	0	0	0	0	0	0	0	0	0	0	0
Chryseolinea	0	0	0	0	0	0	0	0	0	0	0
Rhodococcus	0	0	0	0	0	0	0	0	0	0	0
Kordiimonas	0	0	0	0	0	0	0	0	0	0	0
Anaerostignum	0	0	0	0	0	0	0	6.41931e-05	0	0	0
Chthoniobacter	0	0	0	0	0	0	0	0	0	0	0
Williamwhitmania	0	0	0	0	0	0	0	0	0	0	0
Adhaeribacter	0	0	0	0	0	0	0	0	0	0	0
Georgenia	0	0	0	0	0	0	0	0	0	0	0
Lachnospiraceae_NK4B4_group	0	0	0	0	0	0	0	2.13977e-05	2.13977e-05	6.41931e-05	4.27954e-05
Methanoregula	0	0	0	0	0	0	0	0	0	0	0
Dokdonia	0	0	0	0	0	0	0	0	0	0	0
Catenibacillus	0	0	0	0	0	0	0	0	0	0	0
Streptosporangium	0	0	0	0	0	0	0	0	0	0	0
Saprospira	0	0	0	0	0	0	0	0	0	0	0
Actinomycetospora	0	0	0	0	0	0	0	4.27954e-05	0	0	0
Flavisolibacter	0	0	0	0	0	0	0	0	0	0	0
Angelakisella	0	0	0	0	0	0	0	4.27954e-05	0	0	0
Dermabacter	4.27954e-05	0	4.27954e-05	0	0	0	0	0	0	0	0
Aquicella	0	0	0	0	0	0	0	4.27954e-05	0	0	0
unidentified_RF39	0	0	0	0	0	0	0	0	0	0	0
Neptuniibacter	0	0	0	0	0	0	0	0	0	0	0
unidentified_Saccharimonadales	0	0	0	0	0	0	0	0	0	0	0
Caldisericum	0	0	0	0	0	0	0	0	0	0	0
Tessaracoccus	0	0	0	0	0	0	0	4.27954e-05	0	0	0
DNF00809	0	0	0	0	0	0	0	0	4.27954e-05	0	0
Buchnera	0	0	0	0	0	0	0	0	0	0	0
Aeromicrobium	0	0	0	0	0	2.13977e-05	0	0	4.27954e-05	0	0
Candidatus_Nitrosotalea	0	0	0	0	0	0	0	0	0	0	0
Succinispira	0	0	0	0	0	0	0	4.27954e-05	0	0	0
Glycomyces	0	0	0	0	0	0	4.27954e-05	0	0	0	0
[Bacteroides]_pectinophilus_group	0	0	0	0	0	0	0	0	4.27954e-05	0	0
Undibacterium	0	0	0	0	0	0	0	2.13977e-05	2.13977e-05	0	0
Anaerosporobacter	0	0	0	0	0	0	0	4.27954e-05	0	0	0
Roseovarius	0	0	0	0	0	0	0	0	0	0	0
AAP99	0	0	0	0	0	0	0	0	0	0	0
Spirochaeta_2	0	0	0	0	0	0	0	4.27954e-05	0	0	0
Cyanobium_PCC-6307	0	0	0	0	0	0	0	0	0	0	0
Candidatus_Cloacimonas	0	0	0	0	0	0	0	4.27954e-05	0	0	0
unidentified_Steroidobacteraceae	0	0	0	0	0	0	0	0	0	0	0
Flaviflexus	0	0	0	0	0	0	0	0	0	0	0
unidentified_Desulfuromonadaceae	0	0	0	0	0	0	0	4.27954e-05	0	0	0
Pelagibius	0	0	0	0	0	0	0	0	0	0	0
Bogoriella	0	0	0	0	0	0	0	0	0	0	0
oc32	0	0	0	0	0	0	0	0	0	0	0
Wenyingzhuangia	0	0	0	0	0	0	0	0	0	0	0
Tolumonas	0	0	0	0	0	0	0	4.27954e-05	0	0	0
Empedobacter	0	0	4.27954e-05	0	0	0	0	0	0	0	0
Candidatus_Obscuribacter	0	0	0	0	2.13977e-05	0	0	4.27954e-05	0	0	0
Solimonas	0	0	0	0	0	0	0	0	0	0	0
Mitsuokella	0	0	0	0	0	0	0	0	0	0	0
Gordonia	0	0	0	0	0	0	0	0	0	0	0
Pelagicoccus	0	0	0	0	0	0	0	0	0	0	0
Methylocaldum	0	0	0	0	0	0	0	4.27954e-05	0	0	0
F0332	0	0	0	0	0	0	0	0	2.13977e-05	0	0
Marinoscillum	0	0	0	0	0	0	0	0	0	0	0
Candidatus_Xiphinematobacter	0	0	0	0	0	0	0	0	0	0	0
Tahibacter	0	0	0	0	0	0	0	0	0	0	0
Desulfatirhabdium	0	0	0	0	0	0	0	0	0	0	0
SM1A02	0	0	0	0	0	0	0	2.13977e-05	0	0	0
unidentified_Barnesiellaceae	0	0	0	0	0	0	0	2.13977e-05	0	0	0
Kurthia	0	0	0	0	0	0	2.13977e-05	0	0	0	0
Treponema	0	0	0	0	0	0	0	0	0	0	2.13977e-05
unidentified_Microscillaceae	0	0	0	0	0	0	0	0	0	0	0
Uruburuella	0	0	0	0	2.13977e-05	0	0	0	0	0	0
Patulibacter	0	0	0	0	0	0	0	0	0	0	0
unidentified_Anaerolineae	0	0	0	0	0	0	0	0	0	0	0
A2	0	0	0	0	0	0	0	0	2.13977e-05	0	0
Acidipropionibacterium	0	0	0	0	0	0	0	0	2.13977e-05	0	0
Fibrobacter	2.13977e-05	0	0	0	0	0	0	0	0	0	0
Pseudopropionibacterium	0	0	0	0	0	0	0	0	0	0	0
Gemmatimonas	0	0	0	0	0	0	0	0	0	0	0
Candidatus_Megaira	0	0	0	0	0	0	0	0	0	0	0
Herbaspirillum	0	0	0	0	0	0	0	0	0	0	0
Hydrogenoanaerobacterium	0	0	0	0	0	0	0	0	0	0	0
Ferribacterium	0	0	0	0	0	0	0	2.13977e-05	0	0	0
Oxobacter	0	0	0	0	0	0	0	2.13977e-05	0	0	0
Anaerovibrio	0	2.13977e-05	0	0	0	0	0	0	0	0	0
Candidatus_Hepatoplasma	0	0	0	0	0	0	0	0	0	0	0
Jeotgalibaca	0	0	0	2.13977e-05	2.13977e-05	0	0	0	0	0	0
S5-A14a	0	0	0	0	0	0	0	0	0	0	0
Macrococcus	0	0	0	0	0	0	0	0	0	2.13977e-05	0
Rhodopirellula	0	0	0	0	0	0	0	2.13977e-05	0	0	0
Friedmanniella	0	0	0	0	0	0	0	0	0	0	0
ASF356	0	0	0	0	0	0	0	0	0	0	2.13977e-05
Sandaracinobacter	0	0	0	0	0	0	0	0	0	0	0
Acetatifactor	0	2.13977e-05	0	0	0	0	0	0	0	0	0
Aestuariibacter	0	0	0	0	0	0	0	0	0	0	0
Hyphomonas	0	0	0	0	0	0	0	0	0	0	0
Pricia	0	0	0	0	0	0	0	0	0	0	0
Delftia	0	0	0	0	0	0	0	0	0	0	0
Murdochiella	0	0	0	0	0	0	0	0	0	0	0
Faecalicoccus	0	0	0	0	0	0	0	0	0	0	0
Verticiella	0	0	0	0	0	0	0	0	0	0	0
Dechlorosoma	0	0	0	0	0	0	0	0	0	0	0
Bordetella	0	0	0	0	0	0	0	0	0	0	0
Inquilinus	0	0	0	0	0	0	0	0	0	0	0
Lysinibacillus	0	0	0	0	0	0	0	0	0	0	0
Others	0.378675	0.0415757	0.010977	0.0536654	0.0864039	0.0617538	0.0696709	0.118565	0.126824	0.0473959	0.0573244

## Sheet: S2
Table S2 The relative abundance of the top 20 abundances at the genus level of the 5 groups
Taxonomy	Bifidobacterium	Bacillus	Staphylococcus	Escherichia-Shigella	Streptococcus	Faecalibacterium	Bacteroides	Enterococcus	Clostridium_sensu_stricto_1	Acinetobacter	Dialister	Collinsella	Klebsiella	Rothia	Gemella	Veillonella	Lactobacillus	Parabacteroides	Blautia	Megasphaera	Others
PFY	0.015437	0	2.1e-05	0.016957	0.017001	0.21663	0.192136	1e-05	0.001338	6e-05	0.039751	0.005297	0.001624	0.000167	3.7e-05	0.000864	0.000552	0.007199	0.04916	0.014589	0.421167
PFN	0.053002	7e-06	0	0.029069	0.00898	0.168214	0.192954	0.000439	0.000831	0.0001	0.035809	0.004918	0.001209	0.000189	6.4e-05	0.000592	0.000792	0.017557	0.027468	0.006541	0.451267
BFY	0.266483	4.3e-05	0.013368	0.254039	0.082718	0.000261	0.116796	0.042093	0.00618	0.006721	0	0.033554	0.024975	0.006328	8.8e-05	0.028679	0.017453	0.02862	0.000134	1e-05	0.071459
BFN	0.362445	7e-06	0.011059	0.297945	0.020706	4e-06	0.079874	0.013377	0.099185	0.000852	0.0002	0.000881	0.056158	0.009668	0	0.004076	0.00117	0.002026	0	0	0.040367
HM	0.000358	0.073808	0.202518	0.001463	0.301206	1.8e-05	0.001259	0.000235	0.010979	0.04277	0	0	0.000479	0.054132	0.056605	0.000121	0.024726	0.001368	0.000348	0	0.227609
